# Supplementary material for: Impaired Height Growth Associated with Vitamin D Deficiency in Young Children from the Japan Environment and Children’s Study
Source: Nutrients. 2022 Aug 13;14(16):3325. doi: 10.3390/nu14163325 (PMC9415323; doi:10.3390/nu14163325)
Supplement: Supplementary file 1 [file nutrients-14-03325-s001.zip]

Archive with 2 entries (2 files):
- nutrients-1830025_Table_S1.pdf
- nutrients-1830025_Table_S2.pdf
